# Supplementary material for: Detailed genetic and clinical analysis of a novel de novo variant in HPRT1: Case report of a female patient from Saudi Arabia with Lesch–Nyhan syndrome
Source: Front Genet. 2023 Jan 26;13:1044936. doi: 10.3389/fgene.2022.1044936 (PMC9908584; doi:10.3389/fgene.2022.1044936)
Supplement: Supplementary file 1 [file Table1.xlsx]

## Sheet: Sheet1
	Hooft et al., 1968	Hara et al., 1982	Ogasawara et al., 1989	Yukawa et al., 1992	Bogaert et al., 1992	Yamada et al., 1996	Aral et al., 1996	De Gregorio et al., 2000	Jinnah et al., 2000	Inokuchi et al., 2004	De Gregorio et al., 2005	Rinat et al., 2006	Sebesta et al., 2008	Chen et al., 2014	Our patient
Female Patients	1	2	3	4	5	6	7	8	9	10	11	12	13	14	11
Age at presentation/diagnosis	3 years	6 months	9 years	9 years	7 years	NA	NA	3-9 months	NA	29 years	3-6 months	2 months	50 years	1 year and 10 months	2 years
Exon	NA	NA	Southern analysis of DNA	NA	NA	Codon 51	Exon 6	Exon 7	Exon 8	Exon 2	Exon 8	Translocational breakpoint over HPRT1	Exon 3	Exon 8	Exon 8
Mutation	NA	NA	Microdeletion encompassing the HPRT in maternal gamete	NA	NA	Nonsense	Nonsense	Nonsense	Splice site	Missense	Splice site	Autosome translocation	Missense	Splice site	Frameshift
	NA	NA	De novo gametic mutation	NA	De novo gametic mutation	De novo mutation	De novo gametic mutation			De novo gametic mutation	Heterozygous carrier	De novo mutation	Heterozygous	Hemizygote	De novo gametic mutation
Variant	NA	NA	microdeletion of the HPRT locus on active maternal X chromosome	NA	NA	C151T stop mutation	, c.558 T>G, p (Tyr153*)	c.508 C>T;p.R170*	IVS8+4A>G	c.40 G>A, pGlu14Lys	(IVS8 + 4A >G; c.609 + 4A >G	46,XX,t(X:2)(q26:p25)	c.215A > G (p.Tyr72Cys)	(IVS8-1G>A)	c.539delG.p(Gly180Aspfs*10)),
X-inactivation	NA	NA	No random inactivation of paternal X chromosome	NA	NA	Non random X chromosomal inactivation	Nonrandom X inactivation of maternal gene	nonrandom inactivation	NA	Non random X chromosome inactivation	non-random X chromosome inactivation	Non-rando, X chromosomal inactivation	non-random X chromosomal inactivation	Non-random X linked cheomosomal inactivation	Non-random X linked cheomosomal inactivation
Mother status	NA	Not heterozygote for deficiency of HGPRT	Not carrier	NA	NA	Normal	Not carrier	NA	NA	Not carrier	Carrier	NA	NA	NA	NA
HPRT activity 2+-0.39 umol\g Hb\min. HGPRT activity 182-282 nmol\h\mgHB	NA	complete deficiency of HGPRT activity in erythrocyte and finroblast sample ;<0.2 nmol GMP\hr\mg protein	complete deficiency	Decreased activit; 7.1 nmol\h\mgHB (5-10% of control)	Deficiency [0.11nmol min^-1 [mg hemoglobin] ^-1]	Decreased activit; 7.1 nmol\h\mgHB (5-10% of control)	HPRT deficiency w\ residual activity; 0.11 nmol\min per miligram Hemoglobin In erythrocyte \ 4.4 nmol\hr\mg protein in fibroblast ( 10% of control vlaue for fobroblast & 5% of control vlaue for erythrocyte)	NA	NA	Decreased 0.52umol\g Hb\min in erythrocyte	Normal at 10 y.o.. At 19 y.o., reduced activity in fibroblast ( 230 HPRT activity and 330 GPRT activity) - normal in erythrocyte	undetectable in firboblast	Low activity in erythrocyte; 105 nmol\h\mgHB	Zero activity	NA
APRT activity 0.41+- 0.17 umol\g Hb\min. 37.8 - 46.2 nmol\h\mgHB	NA	significant increase (about three-fold); in skin finroblast 93.2 nmol\her\mg protein. But nonincrease in erythrocyte.	NA	Increased correspondingly; 82.2 nmol\h\mgHB(2 fold compared to control)	NA	Increased correspondingly; 82.2 nmol\h\mgHB(2 fold compared to control)	NA	NA	NA	Increased 0.72umol\g Hb\min in erythrocyte	NA	7.9	NA	NA	NA
Renal failure	NA	NA	NA	NA	NA	NA	NA	NA	NA	NA	NA	Severe acute renal failure	NA	NA	NA
Nephrolithiasis	NA	NA	NA	NA	NA	NA	NA	NA	NA	Yes; history of renal calculi	NA	Yes; Bilateral renal calcinosis	NA	Yes; Medullary nephrocalcinosis at 2 y.o.	Yes; bilateral echogenic foci in renal collecting system
Hyperuricemia	Yes	Yes; 7.8 to 9.5 mg/100 ml.	NA	500-571umol\L	Yes; 467umol\L	NA	Yes	NA	NA	Yes; 583umol\L	Yes at 10 yo	Yes; 54.4 mg/dl,	No; 345 umol\l	Yes: 601 umol\l	Yes; 370 µmol/L
Creatinine clearance n=80-120 ml/min per 1.73 sq.m.	177 ml/min per 1.73 sq.m.	NA	NA	NA	NA	NA	NA	NA	NA	NA	NA	NA	NA	Undetectable	NA
Urinary creatinine level	NA	NA	NA	2.6-3.5mmol\d	NA	NA	NA	NA	NA	NA	NA	NA	NA	NA	NA
Urinary excertion of hypoxanthine ( 4.0 to 5.7 umol\h)	NA	NA	NA	NA	NA	NA	NA	NA	NA	9.1 umol\h	NA	NA	NA		NA
Urinary excertion of Xanthine 93.5 to 4.6 UMOL\H0	NA	NA	NA	NA	NA	NA	NA	NA	NA	6.2 umol\h	NA	NA	NA		NA
Urinary uric acid/creatinine ratio	NA	2.4 to 3.5	NA	Low; 2.6 to 3.5 mmol\d	Elvated 24-h urinary uric to creatine ratio	NA	NA	NA	NA	NA	At 10 yo higher than 2:1	NA	NA	Elevated; 4.6 mol\l ( 0.24-0.93 age w-10 y.o.)	NA
Urinary uric acid normal range = 10-25 mg./kg. Per 24 hours.	24-hour urinary excertion of uric acud estimated on 6 occasions: varied from 35 - 45 mg./kg. With a mean of 42 mg./kg.	NA	NA	High ; 4.7-8.9mmol\d	NA	NA	Yes	NA	NA	Uric acid excertion 5.67 mmol\d	High at 10 y.o.	NA	NA	NA	NA
HypoxNthine\creatine mmol\mol	NA	NA	NA	NA	NA	NA	NA	NA	NA	NA	NA	NA	NA	Elevated; 106 mmol\mol ( 2- 49 age 2-10y.o.)	NA
Xanthine\creatine mmol\mol	NA	NA	NA	NA	NA	NA	NA	NA	NA	NA	NA	NA	NA	Elevated: 38mmomol ( 2-38 age 2-q0y.o.)	NA
Oxypurinecreatine mol\mol	NA	NA	NA	NA	NA	NA	NA	NA	NA	NA	NA	NA	NA	Elevated: 4.74 mol\mol ( 0.24-1.02 age 2-10y.o.)	NA
Urinalysis	Constant proteinuria, constant microscopial haematuria, large amount of uric acid crystals in sediment.	Microhematuria and many pus cells	NA	NA	NA	NA	NA	NA	NA	NA	NA	NA	NA	NA	NA
Gout	NA	NA	NA	No	NA	NA	NA	NA	NA	Yes; gouty attack of left ankle joint; examinaton showed inflammed left foot joint; distrubed walking w\o support.	NA	NA	NA	NA	NA
Hyperuricosuria	Yes	NA	NA	NA	NA	NA	Yes	NA	NA	NA	NA	NA	NA	Yes	NA
Neurological sequelae,	Yes; Marked hypertonicity, hyperactive tendon reflexes, normal planter responses.	Yes; Intermittent scissoring of legs and hyperactive deep tendon reflexes were noted.	NA	yes; hemiplagia at 20 m. Paroxysmal extension of trunk at 23 m. Diagnosed w\ left hemiplegic type cerebral palsy at 6 y.o. Hyper-reflexia on lower extremities w\o extensor planter response.	Yes; spastic quadriplegia; sitting impossible w\o support.	NA	NA	NA	NA	NA	Yes, cerebral palsy at six months. 19 yo severe impaired verbal learning \memory and visual-spatial processing\unaffected twin, normal.	Significant: anoxic brain injury>leading to her symptoms.	No neurological involvement observed		Yes; presenting with abnormal movements close to sezuires.
Feeding difficulties	Yes; more dificult compared to older brother. Weight gain was slower.	NA	NA	NA	no	NA	NA	NA	NA	NA	Normal suckling	yes (severe metabolic acidosis and anemia: SOB and pallor at presentation) continued after discharge	NA	Yes; failure to thrive by 3 y.o. And 6 months of age.	NA
Athetoid movements	Yes; Choreo-athetoic movement leading to violent spasms and opisthotonos	Yes; athetoid movdments of hand at 1 year and 7 months.	NA	yes even during sleep	Yes [Choreoathetosis]	NA	NA	NA	NA	NA	No	NA	NA	NA	Yes
Hypotonia	NA	yes; hypotonic at 6 m. W\o traction response.	NA	yes	yes; within first month.	NA	NA	NA	NA	NA	Yes; hypotonic baseline muscle tone except arms are rigid	yes	NA	Significant dystonia by 3 y.o. And 6 months.	Yes
Psychomotor development skills	Yes; a gradual delay, by 10m; hardly sit up right, by 14m: rarely stands when supported.	Yes; at 6m unstable head control. hyperactive deep tendon reflexes At 11m; occasional involuntary inner rotation of upper extermitied and palmar felxion.	NA	Yes; delayed according to her age of 9 months. At 6 yo.o. She confines to a wheelchair due to involuntary movements precluding her walking.	Yes; developmental retardation noticed within 1st month. At presentation;Prehnsion of object aquired but dystonic and clumpsy	NA	NA	NA	NA	NA	Severe generalized action dystonia, impaired motor skills required full asssistsnce w\ all activities & complelty dependant on wheechairnfor mobility	Delay in gross and fine motor skills	NA	Yes' marked developmental delay at 3 y.o. and 6 month.	Global developmental delay; at 30 months not well developed, not rolling over, not sitting, walking or saying words. Developnetal age of a 3-e months.
Psychological impairment	Yes [extreme anorexia]	NA	NA	yes [stress]	NA	NA	NA	NA	NA	NA	Yes; agressive behavioure	NA	NA	NA
Speech impairment	Yes	Yes	NA	NA	Yes	NA	NA	NA	NA	NA	Sever dysarthria, hard to follow	Sociable yet hardly producing vocal sounds	NA	NA	Yes; unable to talk
Self injures	Yes;severe	Yes	NA	Yes; severe	Yes; severe	NA	NA	NA	NA	NA	Yes;severe	NA	NA	Yes	Yes
ID	Yes, by 1,5 y.o. crying continuously, mental detertioation, social contact absent, cholreic and hard to manage, loud scream and moaning for hours.	Intelligent quotient was 70 with Tanaka-Binet test. At 1 year and 7 months; she was irritable and cried easily.	NA	yes; IQ Of 68 on Suzuki-Binet method.	yes	NA	NA	NA	NA	NA	Yes; IQ of 39 on K-BIT Kufman Brief Intellegence Test \ 16 of Racen's Coloured Progressive Matrices \ unable to complete Breif Test of Attention. Severly impaired verbal learning\memory and visula\spatial processing	NA	NA	Global delayed by 3 y.o. And 6 months of age.	NA
MRI	NA; X-ray of skull was used and reults were normal	NA	NA	Normal	NA	NA	NA	NA	NA	NA	NA	NA	NA	NA	Unremarkable
CT	NA	slightly enlarged Sylvian fissures	NA	Normal	Unremarkable	NA	NA	NA	NA	NA	NA	NA	NA	NA	NA
EEG	Normal results; normal sleeping records	Normal sleeping records except poorly defined sigma rythmd at 6 months and 1 year and 4 months old.	NA	Normal	Unremarkable	NA	NA	NA	NA	NA	NA	NA	NA	NA	Intermittent slow activity, left temporal. Excessive fast activity; mild nonspecific cerebral dysfunction over the left temporal head region.
